# Supplementary material for: Optimised Electroporation for Loading of Extracellular Vesicles with Doxorubicin
Source: Pharmaceutics. 2021 Dec 24;14(1):38. doi: 10.3390/pharmaceutics14010038 (PMC8780628; doi:10.3390/pharmaceutics14010038)
Supplement: Supplementary file 1 [file pharmaceutics-14-00038-s001.zip]

Archive with 1 entries (1 files):
- pharmaceutics-1455291-supplementary.pdf
